# Supplementary material for: Whole-Genome Analysis of Staphylococcus aureus Isolates from Ready-to-Eat Food in Russia
Source: Foods. 2022 Aug 25;11(17):2574. doi: 10.3390/foods11172574 (PMC9455289; doi:10.3390/foods11172574)
Supplement: Supplementary file 1 [file foods-11-02574-s001.zip]

Archive with 2 entries (2 files):
- figureS1.pdf
- tables_suppl.xlsx
