# Supplementary material for: Whole-Genome Analysis of Staphylococcus aureus Isolates from Ready-to-Eat Food in Russia
Source: Foods. 2022 Aug 25;11(17):2574. doi: 10.3390/foods11172574 (PMC9455289; doi:10.3390/foods11172574)
Supplement: Supplementary file 1 [file foods-11-02574-s001.zip › tables_suppl.xlsx]

## Sheet: Table S1
Table S1. Origin and typing of RTE food S. aureus isolates studied
	Sample id	City/Region	Date of isolation	Cookery product
					MLST	CC	SPA2	AGR-type
	F267	Republic of Karelia	2019-03-04	Fresh vegetable salad with canned vegetables and seasoned pickled mushrooms	ST30	CC30	t338	III
	F271	Yamalo-Nenets Autonomous District	2019-07-04	Beetroot salad with pickles and dressing	ST5	CC5	t688	II
	F272	Altai krai	2019-07-04	French frie	ST6270	CC45	t1523	I
	F273	Altai krai	2019-07-04	Warm roll with salmon	ST20		t2094	I
	F274	Kamchatka krai	2019-07-19	boiled poultry meat	ST45	CC45	t362	I
	F275	Republic of Dagestan	2019-07-19	Bread with condensed milk	ST22	CC22	t2571	I
	F276	Republic of Dagestan	2019-07-31	Borscht with bone broth	ST22	CC22	t2571	I
	F277	Republic of Dagestan	2019-07-31	Salad	ST22	CC22	t2571	I
	F278	Sverdlovsk region	2019-08-07	Mashed potato	ST5815	CC5	t002	II
	F279	Kemerovo region	2019-08-22	Granular salmon caviar	ST7		t091	II
	F280	Kemerovo region	2019-08-22	Shawarma with poultry meat	ST5814		60-16-17-22-34-22-02-02-34-17-34	III
	F343	Republic of Karelia	2019-03-04	Salted trout caviar	ST30	CC30	t338	III
	F346	Tumen region	2019-07-05	Pilaf with poultry, sunflower oil and pearl flour	ST5	CC5	t688	II
	F347	Sverdlovsk region	2019-08-07	Salad with boiled beetroot	ST97	CC97	t267	I
	F371	Moscow	2019-10-09	Duck salad without dressing	ST7		t1119	II
	F372	Moscow	2019-10-09	Protein phyto iogurt with black currant	ST580		08-16-02-25-02-24-24-65-17-25	I
	F373	Vologda region	2019-10-11	Chiken cutlet	ST30	CC30	t012	III
	F374	Vologda region	2019-10-11	Minced pork cutlet	ST398	CC398	08-16-16-34-34-24-25	I
	F375	republic of Bashkortostan	2019-10-30	Boiled chiken	ST5	CC5	t003	II
	F377	Tambov region	2019-10-30	Boiled chiken	ST22	CC22	t223	I
	F378	Republic of Karelia	2019-10-30	Undressed beetroot salad with garlic	ST5	CC5	t002	II
	F379	Saratov region	2019-10-30	Apple strudel	ST22	CC22	t223	I
	F380	Penza region	2019-10-30	Buckweat porridge	ST88		07-12-21-17-34-13-34-34	II
	F381	Penza region	2019-10-31	Salad "Originalnii" with dressing	ST7		t091	II
	F382	Volgograd region	2019-11-15	Boiled sausages	ST22	CC22	t223	I
	F384	Khabarovsk region	2019-12-06	Salad "Vesna" with radish and dressing	ST398	CC398	t1451	I
	F385	Khabarovsk region	2019-12-06	Salad with tomato, cucumber and dressing	ST398	CC398	t1451	I
	F524	Pskov region	2020-03-12	Baked roll "Ayashi"	ST6110	CC22	t223	I
	F525	Pskov region	2020-03-12	Baked roll "Grilled perch "	ST6110	CC22	t223	I
	F526	Pskov region	2020-03-12	Baked roll "Tik Tok"	ST6110	CC22	t223	I
	F527	Pskov region	2020-03-12	Roll "California" in masago	ST6110	CC22	t223	I
	F528	Samara region	2020-03-16	Omelet	ST15	CC15	t084	II
	F595	Vladimir region	2020-04-29	Salad "Nezhnost" with dressing	ST7		t091	II
	F596	Arkhangelsk region	2020-06-08	Homemade kholodets	ST45	CC45	t1402	I
	F597	Moscow region	2020-06-10	Beef cutlets	ST97	CC97	t267	I
	the samples highlighted in yellow are characterized by novel SpaII type

## Sheet: Table S2
Table S2. cgMLST profiles for S. aureus isolates from ready-to-eat food.
Sample	SACOL0001	SACOL0002	SACOL0003	SACOL0004	SACOL0005	SACOL0006	SACOL0007	SACOL0009	SACOL0010	SACOL0011	SACOL0012	SACOL0013	SACOL0014	SACOL0015	SACOL0016	SACOL0018	SACOL0019	SACOL0020	SACOL0022	SACOL0023	SACOL0024	SACOL0025	SACOL0077	SACOL0078	SACOL0084	SACOL0085	SACOL0086	SACOL0088	SACOL0089	SACOL0092	SACOL0093	SACOL0096	SACOL0097	SACOL0098	SACOL0099	SACOL0100	SACOL0101	SACOL0102	SACOL0105	SACOL0107	SACOL0108	SACOL0111	SACOL0113	SACOL0117	SACOL0118	SACOL0120	SACOL0121	SACOL0122	SACOL0124
Crie-F267	2	2	1	N	2	2	2	178	2	2	2	2	33	300+	2	2	2	2	9	2	2	2	2	2	2	2	268	2	130	2	2	434	2	2	2	N	2	N	30	2	2	158	2	8	2	445+	2+	2	2
Crie-F271	5	5	1	5	5	11	5	5	611+	5	5	5	34	299+	5	5	1	5	5	5	5	5+	5	5	5	5	5	9	5	5	985	1	5	5	571	4	5	5	5	5	5	605+	5	5	5	1	1	5	42
Crie-F272	10	9	1	578+	10	25	8	9	11	68	149	9	10	10	10	8	8	29	N	10	249-	10	8	10	10	10	10	10	10	8	9	9	10	10	86	N	9	19	11	10	94+	8	9	22	8	9	89	9	10
Crie-F273	N	13	1	28	35	55	10	26	30	12	17	26	47	299+	34	17	15	49	35	29	89	24+	5	31	N	35	47	42	47	27	37	N	14	15	12	1	14	81	47	15	14	605+	27	44	13	28	N	29	14
Crie-F274	10	9	1	578+	10	25	8	9	11	9	10	9	10	10	10	8	8	29	11	126	249-	10	8	10	10	10	10	10	10	8	9	9	10	24	10	85	9	10	11	10	10	8	9	22	8	9	13	9	10
Crie-F275	12	11	1	12	12	30	10	1	5	12	12	11	N	12	12	18	10	27	13	439+	11	12+	446+	12	13	12	11	12	23	10	11	11	12	12	11	1	11	12	24	18	20	10	38	12	9	11	11	11	12
Crie-F276	12	11	1	12	12	30	10	1	5	12	12	11	N	12	12	18	10	27	13	439+	11	12+	446+	12	13	12	11	12	23	10	11	11	12	12	11	1	11	12	24	18	20	10	38	12	9	11	11	11	12
Crie-F277	12	11	1	12	12	30	10	1	5	12	12	11	N	12	12	18	10	27	13	439+	11	12+	446+	12	13	12	11	12	23	10	11	11	12	12	11	1	11	12	24	18	20	10	38	12	9	11	11	11	12
Crie-F278	5	5	1	581	110	11	5	5	611+	5	5	5	5	299+	5	5	1	5	5	25	N	5	5	5	5	5	5	5	N	5	5+	1	5	5	1+	4	5	5	5	5	5	605+	22	159	N	5	1	5	5
Crie-F279	16	14	1	14	37	57	21	28	32	1	41	28	50	299+	37	34	7	51	N	30	47	31+	N	33	52	38	50	44	N	29	40	1	11	25	26	26	30	42	49	29	14	605+	28	47	N	16	16	1	5
Crie-F280	153	193	1	140	226	352	105	174	159	95	540	42	261	6	213	164	78	260	144	119	0?	163	109	523	343	199	266	244	872	6	832	130	150	139	124	1	141	277	267	172	330	153	162	268	70	119	3	208	154
Crie-F343	2	2	1	N	2	2	2	178	2	2	2	2	33	300+	2	2	2	2	9	2	2	2	2	2	2	2	268	2	130	2	2	434	2	2	2	N	2	N	30	2	2	158	2	8	2	445+	2+	2	2
Crie-F346	N	5	1	5	5	11	N	5	611+	5	5	5	34	299+	5	5	1	5	5	5	5	381+	5	5	5	5	5	N	5	5	5+	1	5	5	1+	4	5	5	5	5	5	605+	5	5	5	1	1	5	42
Crie-F347	17	24	1	1	63	35	1	1	20	15	24	33	28	299+	43	36	1	32	22	21	N	1+	5	5	58	1	25	25	55	19	23	1	15	27	12	N	20	25	29	24	5	605+	12	54	13	16	16	1	22
Crie-F371	16	14	1	14	37	57	21	28	32	1	41	28	50	299+	37	34	7	51	N	30	47	31+	N	33	52	38	50	44	49	29	40	1	11	25	26	26	30	42	49	29	14	605+	28	47	N	16	16	1	5
Crie-F372	120	167	11	117	187	296	91	63	131	14	4	126	220	79	173	174	75	216	120	101	257	140	11	150	274	4	218	201	249	89	9	4	124	4	53	3	4	4	277	147	104	130	129	211	4	100	95	175	65
Crie-F373	2	2	1	2	2	2	2	2	2	2	2	2	33	300+	2	2	2	2	N	2	2	2	2	2	N	2	2	2	1018	2	2	2	2	2	2	7	2	2	30	2	N	2	2	8	2	445+	2+	2	2
Crie-F374	4	16	1	4	4	23	4	4	4	14	4	4	4	300+	4	13	4	4	4	4	17	4	4	4	4	N	15	4	4	4	4	4	4	4	4	3	4	4	19	4	4	4	4	4	4	4	4	4	4
Crie-F375	5	5	1	5	5	11	5	5	611+	5	5	5	5	299+	5	5	1	N	5	5	5	5+	5	5	5	5	5	9	54	5	5+	1	5	5	1+	4	5	5	5	5	5	1	5	5	5	5	1	5	5
Crie-F377	12	11	1	12	12	30	10	1	5	12	12	11	12	12	12	18	10	27	13	439+	11	12+	446	12	13	12	11	12	23	10	11	11	12	12	11	1	11	12	24	18	20	10	38	12	9	11	11	11	12
Crie-F378	5	5	1	5	5	11	5	5	611	5	5	5	34	299+	5	5	1	20	5	5	5	50+	5	5	5	55	5	9	5	5	5+	1	5	5	571	4	5	5	5	5	N	605+	5	5	5	1	1	5	5
Crie-F379	12	11	1	12	12	30	10	1	5	12	12	11	12	12	12	N	10	27	13	12+	11	12+	446+	12	13	12	11	12	23	10	11	11	12	12	11	1	11	12	24	18	20	10	38	12	9	11	11	11	12
Crie-F380	28	23	1	33	47	56	20	27	31	22	40	27	48	300+	19	33	15	50	18	16	45	60+	23	32	51	36	58	17	187	28	38	1	31	23	25	24	29	40	48	38	14	605+	27	45	10	28	1	1	36
Crie-F381	16	14	1	42	37	57	21	28	N	1	41	28	50	299+	37	34	7	51	36	30	47	31+	24	33	52	38	N	44	49	29	40	1	11	25	26	26	30	42	49	29	N	605+	28	47	13	16	16	1	5
Crie-F384	4	16	1	4	4	4	4	4	4	4	4	4	4	300+	4	13	4	4	4	4	4	4	4	4	4	4	4	4	4	4	4	4	4	4	4	3	4	4	4	4	4	4	4	4	4	4	4	4	4
Crie-F385	4	16	1	4	4	4	4	4	4	4	4	4	4	300+	4	13	4	4	4	4	4	4	4	4	4	4	4	4	4	4	4	4	4	4	4	3	4	4	4	4	4	4	4	4	4	4	4	4	4
Crie-F524	12	11	1	12	12	30	10	1	5	12	12	11	12	12	12	18	10	27	13	439+	11	12+	446+	12	13	12	11	12	23	10	11	11	12	12	11	1	11	12	24	18	20	10	10	12	9	11	11	22	12
Crie-F525	12	11	1	12	12	30	10	1	5	12	12	11	12	12	12	18	10	27	13	439+	11	12+	446+	12	13	12	11	12	23	10	11	11	12	12	11	1	11	12	24	18	20	10	10	12	9	11	11	22	12
Crie-F526	12	11	1	12	12	30	10	1	5	12	12	11	12	12	12	18	10	27	13	439+	11	12+	446+	12	13	12	11	12	23	10	11	11	12	12	11	1	11	12	24	18	20	10	10	12	9	11	11	22	12
Crie-F527	12	11	1	12	12	30	10	1	5	12	12	11	12	12	12	18	10	27	13	439+	11	12+	446+	12	13	12	11	12	23	10	11	11	12	12	11	1	11	12	24	18	20	10	10	12	9	11	11	22	12
Crie-F528	22	17	1	28	15	47	17	19	25	12	34	1	42	300+	29	17	15	N	21	20	36	24+	19	27	38	31	N	36	43	23	33	1	1	7	19	1	14	33	43	29	14	605+	12	38	10	1	19	25	1
Crie-F595	16	14	1	N	37	57	21	28	N	1	41	28	50	299+	37	34	7	51	36	30	47	31+	24	33	52	38	50	44	49	29	N	1	11	25	26	26	30	42	49	29	14	605+	28	47	13	16	16	1	5
Crie-F596	10	9	1	578+	10	25	8	9	11	9	10	9	10	10	10	N	8	29	11	N	249-	535	8	10	10	10	10	10	10	8	9	9	10	24	10	85	9	N	11	N	10	8	9	22	8	9	13	9	10
Crie-F597	17	24	1	1	63	35	1	1	20	15	24	33	28	299+	43	36	1	32	22	21	68	1+	5	5	58	1	25	N	55	19	23	1	15	27	12	1	20	25	29	24	5	605+	12	54	13	16	16	1	22
cgMLST profiles were obtained using MentaLiST v. 0.2.4
https://github.com/WGS-TB/MentaLiST
Database: www.cgmlst.org, retrieved April 20, 2022
https://www.cgmlst.org/ncs/schema/schema/141106/
N - indicates novel allele variant not present in the database; 0? - locus is missing; "-" - allele is partially covered
[truncated: 1,814 more columns]

## Sheet: Table S3
Table S3. Virulence factors revealed in S. aureus isolates from ready-to-eat food
Isolate ID	NUM_FOUND	adsA	aur	avrA	cap8A	cap8B	cap8C	cap8D	cap8E	cap8F	cap8G	cap8H	cap8I	cap8J	cap8K	cap8L	cap8M	cap8N	cap8O	cap8P	capA	capN	chp	clfA	clfB	clpC	clpP	cna	coa	eap/map	ebp	esaA	esaB	esaD	esaE	esaG	esaG1	esaG2	esaG3	esaG4	esaG5	esaG6	esaG7	esaG8	esaG9	essA	essB	essC	esxA
Crie-F267	79	+	+			+	+	+	+	+	+	+	+	+	+	+	+		+	+	+	+	+	+	+	+	+		+	+	+	+	+			+										+	+	+	+
Crie-F271	67	+	+		+	+	+	+	+	+	+					+	+	+	+	+				+	+						+	+	+	+	+		+			+	+		+		+	+	+	+	+
Crie-F272	76	+	+		+	+	+	+	+	+	+	+	+	+	+	+	+	+	+	+			+	+	+				+		+	+	+	+	+		+		+	+	+		+	+	+	+	+	+	+
Crie-F273	58	+	+		+	+	+	+	+	+	+					+	+	+	+	+				+	+				+		+	+	+				+				+	+	+			+	+		+
Crie-F274	73	+	+		+	+	+	+	+	+	+	+	+	+	+	+	+	+	+	+			+	+	+				+			+	+	+	+		+		+	+	+		+	+	+	+	+	+	+
Crie-F275	58	+	+		+	+	+	+	+	+	+					+	+	+	+	+			+	+					+		+	+	+											+	+	+	+		+
Crie-F276	58	+	+		+	+	+	+	+	+	+					+	+	+	+	+			+	+					+		+	+	+											+	+	+	+		+
Crie-F277	60	+	+		+	+	+	+	+	+	+					+	+	+	+	+			+	+	+				+		+	+	+											+	+	+	+		+
Crie-F278	72	+	+		+	+	+	+	+	+	+					+	+	+	+	+			+	+	+						+	+	+	+	+		+			+	+		+		+	+	+	+	+
Crie-F279	77	+	+		+	+	+	+	+	+	+	+	+	+	+	+	+	+	+	+				+	+				+		+	+	+	+	+		+	+	+	+			+	+	+	+	+	+	+
Crie-F280	70	+	+		+	+	+	+	+	+	+					+	+	+	+	+			+	+	+				+		+	+	+	+	+		+	+	+	+	+		+	+		+	+	+	+
Crie-F343	80	+	+			+	+	+	+	+	+	+	+	+	+	+	+		+	+	+	+	+	+	+	+	+	+	+	+	+	+	+			+										+	+	+	+
Crie-F346	86	+	+			+	+	+	+	+	+					+	+		+	+	+	+		+	+	+	+			+	+	+	+	+	+	+										+	+	+	+
Crie-F347	82	+	+			+	+	+	+	+	+					+	+		+	+	+	+		+	+	+	+		+	+	+	+	+	+	+	+										+	+	+	+
Crie-F371	78	+	+		+	+	+	+	+	+	+	+	+	+	+	+	+	+	+	+				+	+				+		+	+	+	+	+		+		+	+	+			+	+	+	+	+	+
Crie-F372	58	+	+		+	+	+	+	+	+	+					+	+	+	+	+			+	+	+						+	+	+						+		+			+		+	+		+
Crie-F373	65	+	+		+	+	+	+	+	+	+	+	+	+	+	+	+	+	+	+				+	+						+	+	+				+			+				+	+	+	+		+
Crie-F374	57	+	+		+	+	+	+	+	+	+					+	+	+	+	+				+	+				+		+	+	+				+				+	+				+	+		+
Crie-F375	69	+	+		+	+	+	+	+	+	+					+	+	+	+	+			+	+	+						+	+	+	+	+		+			+	+		+		+	+	+	+	+
Crie-F377	60	+	+		+	+	+	+	+	+	+					+	+	+	+	+			+	+					+		+	+	+											+	+	+	+		+
Crie-F378	73	+	+		+	+	+	+	+	+	+					+	+	+	+	+			+	+	+						+	+	+	+	+		+			+	+		+		+	+	+	+	+
Crie-F379	67	+	+		+	+	+	+	+	+	+		+			+	+	+	+	+			+	+					+		+	+	+				+	+		+	+	+		+	+	+	+		+
Crie-F380	75	+	+		+	+	+	+	+	+	+	+	+	+	+	+	+	+	+	+			+	+	+						+	+	+	+	+		+	+	+		+			+	+	+	+	+	+
Crie-F381	74	+	+	+	+	+	+	+	+	+	+	+	+	+	+	+	+	+	+	+				+	+				+		+	+	+	+	+		+	+	+	+			+	+	+	+	+	+	+
Crie-F382	60	+	+		+	+	+	+	+	+	+					+	+	+	+	+			+	+					+		+	+	+											+	+	+	+		+
Crie-F384	61	+	+		+	+	+	+	+	+	+					+	+	+	+	+			+	+	+				+		+	+	+				+				+	+				+	+		+
Crie-F385	59	+	+		+	+	+	+	+	+	+					+	+	+	+	+			+	+	+				+		+	+	+				+				+	+				+	+		+
Crie-F524	60	+	+		+	+	+	+	+	+	+					+	+	+	+	+			+	+					+		+	+	+											+	+	+	+		+
Crie-F525	60	+	+		+	+	+	+	+	+	+					+	+	+	+	+			+	+					+		+	+	+											+	+	+	+		+
Crie-F526	60	+	+		+	+	+	+	+	+	+					+	+	+	+	+			+	+					+		+	+	+											+	+	+	+		+
Crie-F527	60	+	+		+	+	+	+	+	+	+					+	+	+	+	+			+	+					+		+	+	+											+	+	+	+		+
Crie-F528	71	+	+		+	+	+	+	+	+	+	+	+	+	+	+	+	+	+	+			+	+	+				+		+	+	+				+	+	+	+	+	+		+	+	+	+	+	+
Crie-F595	77	+	+		+	+	+	+	+	+	+	+	+	+	+	+	+	+	+	+				+	+				+		+	+	+	+	+		+	+	+	+			+	+	+	+	+	+	+
Crie-F596	75	+	+		+	+	+	+	+	+	+	+	+	+	+	+	+	+	+	+			+	+	+				+			+	+	+	+		+		+	+	+		+	+	+	+	+	+	+
Crie-F597	69	+	+		+	+	+	+	+	+	+					+	+	+	+	+				+	+				+		+	+	+	+	+		+						+	+	+	+	+	+	+
[truncated: 68 more columns]
